# Supplementary material for: In Silico Oncology: Quantification of the In Vivo Antitumor Efficacy of Cisplatin-Based Doublet Therapy in Non-Small Cell Lung Cancer (NSCLC) through a Multiscale Mechanistic Model
Source: PLoS Comput Biol. 2016 Sep 22;12(9):e1005093. doi: 10.1371/journal.pcbi.1005093 (PMC5033576; doi:10.1371/journal.pcbi.1005093)
Supplement: S1 File — (ZIP) [file pcbi.1005093.s011.zip]

Archive with 66 entries (52 files):
- ImageFiles/
- ImageFiles/CaseNo10/
- ImageFiles/CaseNo10/CaseNo10_InitialAcquisition.mhd
- ImageFiles/CaseNo10/CaseNo10_InitialAcquisition.raw
- ImageFiles/CaseNo10/CaseNo10_SecondAcquisition.mhd
- ImageFiles/CaseNo10/CaseNo10_SecondAcquisition.raw
- ImageFiles/CaseNo11/
- ImageFiles/CaseNo11/CaseNo11_InitialAcquisition.mhd
- ImageFiles/CaseNo11/CaseNo11_InitialAcquisition.raw
- ImageFiles/CaseNo11/CaseNo11_SecondAcquisition.mhd
- ImageFiles/CaseNo11/CaseNo11_SecondAcquisition.raw
- ImageFiles/CaseNo12/
- ImageFiles/CaseNo12/CaseNo12_InitialAcquisition.mhd
- ImageFiles/CaseNo12/CaseNo12_InitialAcquisition.raw
- ImageFiles/CaseNo12/CaseNo12_SecondAcquisition.mhd
- ImageFiles/CaseNo12/CaseNo12_SecondAcquisition.raw
- ImageFiles/CaseNo13/
- ImageFiles/CaseNo13/CaseNo13_InitialAcquisition.mhd
- ImageFiles/CaseNo13/CaseNo13_InitialAcquisition.raw
- ImageFiles/CaseNo13/CaseNo13_SecondAcquisition.mhd
- ImageFiles/CaseNo13/CaseNo13_SecondAcquisition.raw
- ImageFiles/CaseNo1/
- ImageFiles/CaseNo1/CaseNo1_InitialAcquisition.mhd
- ImageFiles/CaseNo1/CaseNo1_InitialAcquisition.raw
- ImageFiles/CaseNo1/CaseNo1_SecondAcquisition.mhd
- ImageFiles/CaseNo1/CaseNo1_SecondAcquisition.raw
- ImageFiles/CaseNo2/
- ImageFiles/CaseNo2/CaseNo2_InitialAcquisition.mhd
- ImageFiles/CaseNo2/CaseNo2_InitialAcquisition.raw
- ImageFiles/CaseNo2/CaseNo2_SecondAcquisition.mhd
- ImageFiles/CaseNo2/CaseNo2_SecondAcquisition.raw
- ImageFiles/CaseNo3/
- ImageFiles/CaseNo3/CaseNo3_InitialAcquisition.mhd
- ImageFiles/CaseNo3/CaseNo3_InitialAcquisition.raw
- ImageFiles/CaseNo3/CaseNo3_SecondAcquisition.mhd
- ImageFiles/CaseNo3/CaseNo3_SecondAcquisition.raw
- ImageFiles/CaseNo4/
- ImageFiles/CaseNo4/CaseNo4_InitialAcquisition.mhd
- ImageFiles/CaseNo4/CaseNo4_InitialAcquisition.raw
- ImageFiles/CaseNo4/CaseNo4_SecondAcquisition.mhd
- ImageFiles/CaseNo4/CaseNo4_SecondAcquisition.raw
- ImageFiles/CaseNo5/
- ImageFiles/CaseNo5/CaseNo5_InitialAcquisition.mhd
- ImageFiles/CaseNo5/CaseNo5_InitialAcquisition.raw
- ImageFiles/CaseNo5/CaseNo5_SecondAcquisition.mhd
- ImageFiles/CaseNo5/CaseNo5_SecondAcquisition.raw
- ImageFiles/CaseNo6/
- ImageFiles/CaseNo6/CaseNo6_InitialAcquisition.mhd
- ImageFiles/CaseNo6/CaseNo6_InitialAcquisition.raw
- ImageFiles/CaseNo6/CaseNo6_SecondAcquisition.mhd
- ImageFiles/CaseNo6/CaseNo6_SecondAcquisition.raw
- ImageFiles/CaseNo7/
- ImageFiles/CaseNo7/CaseNo7_InitialAcquisition.mhd
- ImageFiles/CaseNo7/CaseNo7_InitialAcquisition.raw
- ImageFiles/CaseNo7/CaseNo7_SecondAcquisition.mhd
- ImageFiles/CaseNo7/CaseNo7_SecondAcquisition.raw
- ImageFiles/CaseNo8/
- ImageFiles/CaseNo8/CaseNo8_InitialAcquisition.mhd
- ImageFiles/CaseNo8/CaseNo8_InitialAcquisition.raw
- ImageFiles/CaseNo8/CaseNo8_SecondAcquisition.mhd
- ImageFiles/CaseNo8/CaseNo8_SecondAcquisition.raw
- ImageFiles/CaseNo9/
- ImageFiles/CaseNo9/CaseNo9_InitialAcquisition.mhd
- ImageFiles/CaseNo9/CaseNo9_InitialAcquisition.raw
- ImageFiles/CaseNo9/CaseNo9_SecondAcquisition.mhd
- ImageFiles/CaseNo9/CaseNo9_SecondAcquisition.raw
