# Supplementary material for: In Silico Oncology: Quantification of the In Vivo Antitumor Efficacy of Cisplatin-Based Doublet Therapy in Non-Small Cell Lung Cancer (NSCLC) through a Multiscale Mechanistic Model
Source: PLoS Comput Biol. 2016 Sep 22;12(9):e1005093. doi: 10.1371/journal.pcbi.1005093 (PMC5033576; doi:10.1371/journal.pcbi.1005093)
Supplement: S1 File — (ZIP) [file pcbi.1005093.s011.zip › ImageFiles/CaseNo12/CaseNo12_InitialAcquisition.mhd]

ObjectType = Image
NDims = 3
BinaryData = True
BinaryDataByteOrderMSB = False
CompressedData = False
TransformMatrix = 1 0 0 0 1 0 0 0 1
Offset = 0 0 0
CenterOfRotation = 0 0 0
AnatomicalOrientation = RAI
ElementSpacing = 2 2 2
DimSize = 92 72 84
ElementType = MET_UCHAR
ElementDataFile = CaseNo12_InitialAcquisition.raw
